# Supplementary material for: Application of the TaqMan ARMS-PCR Approach for Genotyping Drug-Induced Hearing Loss Using Dried Blood Samples
Source: Curr Issues Mol Biol. 2024 May 29;46(6):0. doi: 10.3390/cimb46060326 (PMC13176787; doi:10.3390/cimb46060326)
Supplement: Supplementary file 1 [file cimb-46-00326-s001.zip]

Archive with 10 entries (10 files):
- Figure S1.tif
- Figure S2.tif
- Figure S3.tif
- Figure S4.tif
- Figure S5.tif
- Figure S6.tif
- Table S1.pdf
- Table S2.pdf
- Table S3.pdf
- Title of tabel and figure in Supplementary data.pdf
